# Supplementary material for: Feasibility and safety of targeting mitochondria for cancer therapy – preclinical characterization of gamitrinib, a first-in-class, mitochondriaL-targeted small molecule Hsp90 inhibitor
Source: Cancer Biol Ther. 2022 Feb 6;23(1):117–26. doi: 10.1080/15384047.2022.2029132 (PMC8820820; doi:10.1080/15384047.2022.2029132)
Supplement: Supplemental Material [file KCBT_A_2029132_SM5395.zip]

Archive with 2 entries (1 files):
- supplementary/
- supplementary/SUPPLEMENTARY INFORMATION Rev Ms KBT_2021_0626.docx
